# Supplementary material for: Reference Intervals for N-Terminal Pro-B-Type Natriuretic Peptide in Amniotic Fluid between 10 and 34 Weeks of Gestation
Source: PLoS One. 2014 Dec 9;9(12):e114416. doi: 10.1371/journal.pone.0114416 (PMC4260852; doi:10.1371/journal.pone.0114416)
Supplement: S1 Table — Dataset. (XLS) [file pone.0114416.s001.xls]

## Sheet: S1. Supplementary file
Diagnose	vollendeteSSW	ntproBNP_FW	Gesamteiweiß_Fruchtwasser	Quotient_BNP_Eiweiß	ntproBNPMutter
gesund	15	2178	361.24	0.602923	#NULL!
gesund	21	1038	301.72	0.344028	#NULL!
gesund	19	1853	590.1	0.314015	#NULL!
gesund	16	1700	284.37	0.597813	#NULL!
gesund	16	2383	#NULL!	#NULL!	#NULL!
hirn	32	213	174.1	0.122343	#NULL!
gesund	12	2948	81.78	3.60479	#NULL!
hirn	29	696	452.56	0.153792	48
gesund	10	300	31	0.967742	#NULL!
gesund	10	375	14.42	2.60055	#NULL!
ntd	28	506	326.9	0.154787	93
skelett	24	3078	555.13	0.554465	#NULL!
gesund	16	1537	434.43	0.353797	#NULL!
gesund	21	989	537.58	0.183973	#NULL!
hirn	29	449	595.5	0.0753988	#NULL!
gesund	12	2713	136.27	1.9909	#NULL!
gesund	15	3239	320.8	1.00966	#NULL!
skelett	20	688	966	0.0712215	#NULL!
skelett	21	489	684.69	0.0714192	66
gesund	25	1848	703.79	0.262578	#NULL!
gesund	16	2301	351.12	0.655332	#NULL!
duodenalstenose	32	72	421	0.0171021	#NULL!
ntd	24	709	#NULL!	#NULL!	46
t21didi	30	208	209.57	0.0992508	#NULL!
t21didi	30	229	197.49	0.115955	#NULL!
gesund	16	6704	418.59	1.60157	#NULL!
gesund	15	2142	310.28	0.690344	#NULL!
ntd	22	515	674	0.0764095	#NULL!
ntd	21	313	555.04	0.0563923	#NULL!
skelett	21	395	278.94	0.141608	#NULL!
gesund	17	1572	343.37	0.457815	#NULL!
gesund	15	3389	644.87	0.525532	#NULL!
gesund	17	1906	351.13	0.542819	#NULL!
hirn	19	2421	567.62	0.426518	#NULL!
gesund	16	1809	476.67	0.379508	#NULL!
gesund	16	3462	390.54	0.886465	#NULL!
gesund	20	1150	464.69	0.247477	#NULL!
gesund	20	1328	622.28	0.213409	#NULL!
gesund	19	919	569.28	0.161432	#NULL!
skelett	20	2639	661.88	0.398713	#NULL!
skelett	28	691	507.52	0.136152	#NULL!
skelett	30	369	#NULL!	#NULL!	#NULL!
gesund	20	1595	429.32	0.371518	#NULL!
gesund	21	702	377.21	0.186103	#NULL!
t21	23	1565	2576.07	0.0607515	50
ntd, t18	23	1317	557.48	0.236242	#NULL!
gesund	16	2233	348.2	0.641298	#NULL!
gesund	16	2343	388.42	0.603213	#NULL!
ntd	20	1040	776.58	0.133921	#NULL!
hirn	17	2160	298.51	0.723594	#NULL!
gesund	15	2731	393.85	0.693411	#NULL!
gesund	20	1534	442.85	0.346393	#NULL!
gesund	20	1157	390.7	0.296135	#NULL!
duodenalstenose	32	320	606.47	0.0527644	#NULL!
gesund	16	2345	558.36	0.41998	#NULL!
gesund	16	1742	386.05	0.451237	#NULL!
hirn	23	1099	649.26	0.16927	91
gesund	16	2029	355.59	0.570601	#NULL!
gesund	13	2988	410.28	0.728283	#NULL!
gesund	18	1887	282.32	0.66839	#NULL!
ntd	21	1059	678.12	0.156167	90
gesund	11	2126	19.39	10.9644	#NULL!
gesund, cc agenesie	23	924	544.26	0.169772	56
gesund	15	2069	250	#NULL!	#NULL!
Skelett	28	723	331.22	0.218284	#NULL!
gesund	29	284	251.68	0.112842	#NULL!
hirn	16	2203	313.42	0.702891	#NULL!
skelett	28	444	257.34	0.172534	#NULL!
hirn	28	996	249.45	0.399278	148
ntd, syndrom	21	288	653.66	0.0440596	#NULL!
ntd, syndrom	22	247	602.16	0.041019	18
gesund	15	4746	307.72	1.54231	#NULL!
gesund	16	2029	355.59	0.570601	#NULL!
gesund	16	2376	248.25	0.9571	#NULL!
skelett	21	1271	534.32	0.237872	87
hirn	24	1244	768.71	0.16183	42
t18	14	8075	73.52	10.9834	#NULL!
ntd	30	433	330.14	0.131156	24
gesund	16	3453	368.14	0.937958	#NULL!
ntd	27	266	532.95	0.0499109	17
t21	22	1169	397.55	0.294051	20
hirn, syndrom	22	785	371.43	0.211345	77
ntd	24	619	539.11	0.114819	68
skelett	19	1054	376.73	0.279776	#NULL!
skelett	21	962	469.31	0.204982	#NULL!
gesund	16	5436	201.53	2.69737	#NULL!
t21	16	2234	617.48	0.361793	#NULL!
hirn	28	1402	329.88	0.425003	43
hirn	31	299	519.56	0.0575487	18
Gesicht (LKG)	16	3233	290.79	1.1118	#NULL!
Hirn	21	1572	323.48	0.485965	#NULL!
Skelett, t21	25	781	#NULL!	#NULL!	31
Hirn	20	1258	456.9	0.275	68
Skelett	19	744	377	0.197	#NULL!
Hirn	31	217	238.2	0.091	49
gesund	15	3086	241.6	1.277	#NULL!
Gesicht (LKG)	16	3233	290.8	1.112	#NULL!
Hirn	23	1264	411	0.308	#NULL!
Hirn	25	1971	1212.3	0.163	52
gesund	16	2471	302.6	0.817	#NULL!
gesund	15	1639	343.6	0.477	#NULL!
gesund	16	2560	324.1	0.79	#NULL!
hirn	23	1436	624.9	0.23	#NULL!
hirn	18	1958	381.9	0.513	#NULL!
gesund	20	793	782.5	0.101	#NULL!
T21	19	891	397.4	0.224	#NULL!
gesund	24	712	676.2	0.105	#NULL!
Hirn	22	780	632.2	0.123	#NULL!
Hirn	23	641	720.1	0.089	#NULL!
Skelett	21	693	743.9	0.093	#NULL!
Klinefelter	27	483	326.2	0.148	#NULL!
gesund	27	698	634.1	0.11	#NULL!
gesund	32	256	284.2	0.09	#NULL!
skelett	24	409	451.3	0.091	57
gesund	16	2944	315	0.935	#NULL!
hirn	29	285	336.6	0.085	#NULL!
hirn + gesicht	19	1459	418.4	0.349	#NULL!
gesund	15	3841	373.2	1.029	#NULL!
gesund	16	1911	685.4	0.279	#NULL!
gesund	10	11500	61	18.865	#NULL!
zwerchfellhernie	29	106	183.6	0.058	#NULL!
hirn, t13	24	1665	990.2	0.168	#NULL!
gesicht	23	1181	627.7	0.188	98
gesund	15	4951	161.4	3.068	#NULL!
gesund	32	84	122	0.069	#NULL!
gesund	16	2972	384.8	0.772	#NULL!
zwerchfellhernie	23	824	495.6	0.166	#NULL!
hirn+niere, t13	22	357	981.1	0.036	49
ntd	19	229	#NULL!	0	#NULL!
gesund	16	2873	474.6	0.605	#NULL!
gesund	15	2665	294	0.906	#NULL!
gesund	17	1196	539.7	0.222	#NULL!
Skelett	33	213	200	0.107	#NULL!
